# Supplementary material for: Versatile Approach of Silicon Nanofabrication without Resists: Helium Ion-Bombardment Enhanced Etching
Source: Nanomaterials (Basel). 2022 Sep 20;12(19):3269. doi: 10.3390/nano12193269 (PMC9565762; doi:10.3390/nano12193269)
Supplement: Supplementary file 1 [file nanomaterials-12-03269-s001.zip]

Archive with 1 entries (1 files):
- nanomaterials-1861683-supplementary.pdf
